# Supplementary material for: How to Choose? Comparing Different Methods to Count Wolf Packs in a Protected Area of the Northern Apennines
Source: Genes (Basel). 2023 Apr 18;14(4):932. doi: 10.3390/genes14040932 (PMC10137897; doi:10.3390/genes14040932)
Supplement: Supplementary file 1 [file genes-14-00932-s001.zip]

Archive with 1 entries (1 files):
- genes-2326935-supplementary.pdf
